# Supplementary material for: A retrospective case-cohort study comparing treatment outcomes in abacavir versus stavudine containing first line antiretroviral treatment regimens in children <3yrs old, at a paediatric programme based in Soweto, South Africa
Source: PLoS One. 2017 Jul 7;12(7):e0180645. doi: 10.1371/journal.pone.0180645 (PMC5501584; doi:10.1371/journal.pone.0180645)
Supplement: S1 File — (XLSX) [file pone.0180645.s003.xlsx]

## Sheet: Sheet1
mpi	visit	visits	agemonths	group	weight	height	cdc	who	cd4_c	cd4_percent	vl	F7	D4T_ad	ABC_Ad	_3TC_Ad	LPV_R_	RTV_Ad	stats	status
9931	BASELINE(DATE HAART WAS STARTED)	1	34.0496	D4T	9.5	82	B	3	291	4.83	100000	d4t
9931	6MONTHS	2	40.2975	D4T	11.8	87	B	1	623	13.7	50	d4t	107		89	92
9931	1YEAR	3	46.5455	D4T	13.6	91	B	1	899	25.1	400	d4t	89		67	84			active
25143	BASELINE(DATE HAART WAS STARTED)	1	9.75207	D4T	5.19	60	B	3	1236	20.3	750000	d4t
25143	6MONTHS	2	16.2645	D4T	7.2	67	B	3	1523	16.9	750000	d4t	95		139	93	98
25143	1YEAR	3	22.314	D4T	8.78	73	B		2103	21.3	400	d4t	142		170	126			active
26582	BASELINE(DATE HAART WAS STARTED)	1	14.0165	D4T	9.2	75	A	2	596	16.4	750000	d4t
26582	6MONTHS	2	18.3471	D4T	10.17	79	A	2	1394	21.7	400	d4t	87		97	103
26582	1YEAR	3	23.9339	D4T	11	84	A	1	1827	28.4	85500	d4t	100		103	112			active
26942	BASELINE(DATE HAART WAS STARTED)	1	16.3636	D4T	4.28	65	C	3	88	10.1	2300000	d4t
26942	6MONTHS	2	23.3058	D4T	7.4	74	C	3	673	8.22	750000	d4t	124		74	137
26942	1YEAR	3	28.6612	D4T	9.32	77	C		1378	21.7	50	d4t	86		80	101			active
27550	BASELINE(DATE HAART WAS STARTED)	1	4.39669	D4T	3.26	50	B	3	314	12.1	750000	d4t
27550	6MONTHS	2	11.1074	D4T					1613	29.3	2100	d4t
27550	1YEAR	3	16.6612	D4T					1758	33.6	50	d4t							active
28558	BASELINE(DATE HAART WAS STARTED)	1	5.02479	D4T	5.3	62	B	3	210	11		d4t
28558	6MONTHS	2	10.8099	D4T	6.9	68	B	1	886	15.7	400	d4t	100		121	121
28558	1YEAR	3	16.3306	D4T	8.18	71	B	1	1059	17.5	4100	d4t	99		100	118			active
30440	BASELINE(DATE HAART WAS STARTED)	1	14.876	D4T	7.9	74	N/R		346	17	244000	d4t
30440	6MONTHS	2	20.4959	D4T	9.6	73	N/R		468	24.6	400	d4t	96		100	86
30440	1YEAR	3	27.1405	D4T	10.2	80	B		753	30	490	d4t	101		68	138
31935	BASELINE(DATE HAART WAS STARTED)	1	8	D4T	6.38	61	N	1	1175	20.7	367000	d4t
31935	6MONTHS	2	11.9008	D4T	7.46	67	N		1788	35	400	d4t	80		87	76
31935	1YEAR	3	22.8099	D4T	9.6	80	N	1	2020	30	400	d4t	63		91	85
32276	BASELINE(DATE HAART WAS STARTED)	1	21.157	D4T	6.4	67	B	3	532	6.5	750000	d4t
32276	6MONTHS	2	27.438	D4T	8.7	69	NOT RECORDED		1135	21.8	675	d4t	111		90	181
32276	1YEAR	3	33.0248	D4T	9.05	75	B	3	857	13.2	418	d4t	83		93	141			active
32423	BASELINE(DATE HAART WAS STARTED)	1	17.2893	D4T	5.37	69	C	3	323	8.26	244000	d4t
32423	6MONTHS	2	24.4298	D4T	9	77	C		920	24.5	3450	d4t	96		93	116
32423	1YEAR	3	30.6446	D4T	9.8	1	A	2	1215	31.2	50	d4t	98		103	110			active
32836	BASELINE(DATE HAART WAS STARTED)	1	3.10744	D4T	4.67	57	N	1	291	8.96	750000	d4t
32836	6MONTHS	2	8.66116	D4T	8.28	65	B		621	14	400	d4t					n/d
32836	1YEAR	3	14.2149	D4T	9.57	72	C		446	16	100000	d4t					n/r		active
33309	BASELINE(DATE HAART WAS STARTED)	1	22.0165	D4T	9.31	80	N	1	894	14.5	708000	d4t
33309	6MONTHS	2	28.4959	D4T	11	86	N	1	2233	22.6	400	d4t	106		121	122
33309	1YEAR	3	34.2479	D4T	14	93	B	1	1819	34.9	50	d4t	96		110	100			active
34013	BASELINE(DATE HAART WAS STARTED)	1	7.00826	D4T	4.6	61	B	3	545	12.9	750000	d4t							demised
35435	BASELINE(DATE HAART WAS STARTED)	1	3.00826	D4T	4.94	58	N		2952	22.5	750000	d4t
35435	6MONTHS	2	11.3388	D4T	8.56	74	N		3359	37.3	400	d4t	95		99	98
35435	1YEAR	3	16.8264	D4T	9.5	78	N	1	2969	29.5	400	d4t	101		102	105			active
37706	BASELINE(DATE HAART WAS STARTED)	1	0	D4T	4.83	57.5	B	3	852	19.5	750000	d4t							demised
38085	BASELINE(DATE HAART WAS STARTED)	1	1.8843	D4T	3.86	51	N	1	573	11.7	409000	d4t
38085	6MONTHS	2	8.56198	D4T	7.58	71	N	1	1939	27	400	d4t	97		109
38085	1YEAR	3	16.8926	D4T	9.11	76.5	N	3	906	13.1	522000	d4t	97		103	81			active
38344	BASELINE(DATE HAART WAS STARTED)	1	7.1405	D4T	3.09	55	C	3	638	12.8	310000	d4t							died on the 15th april 2007
38553	BASELINE(DATE HAART WAS STARTED)	1	11.5372	D4T	7.68	69	N	1	1179	23.5	750000	d4t
38553	6MONTHS	2	19.7686	D4T	8.9	76	A	2	1638	27.6	57400	d4t							defaulted treatment- was restarted on 24 jan 2008
38553	1YEAR	3	25.2231	D4T	10.7	81	A	1	2376	25.7	28300	d4t	106		88	106			active
38715	BASELINE(DATE HAART WAS STARTED)	1	5.45455	D4T	6.32	65	N	1	900	19.5	750000	d4t
38715	6MONTHS	2	10.5455	D4T	8.78	72	N	1	1753	32.4	400	d4t	105		111	106
38715	1YEAR	3	16.0992	D4T	10.8	7	N	1	2673	38.9	400	d4t	110		114	124			active
39434	BASELINE(DATE HAART WAS STARTED)	1	5.19008	D4T	4.56	56	A		374	18.2	3000000	d4t
39434	6MONTHS	2	11.3058	D4T	7.12	65	B	3	2214	35.2	724000	d4t	64		67	106	54
39434	1YEAR	3	18.2479	D4T	8.79	75	B	1	1970	38.7	718000	d4t	114		104	97			active
39470	BASELINE(DATE HAART WAS STARTED)	1	7.17355	D4T	6.43	61	N	1	1287	19.9	750000	d4t
39470	6MONTHS	2	11.6694	D4T	7.69	70	N	1	2572	34.1	2660	d4t	162		136	135
39470	1YEAR	3	20	D4T	9.26	79	N	1			400	d4t	90		97	111			active
40205	BASELINE(DATE HAART WAS STARTED)	1	2.57851	D4T	2.69	51	N	1	686	21.3	67800	d4t
40205	6MONTHS	2	6.47934	D4T	6.25	59	N	1	611	13.9	586	d4t
40205	1YEAR	3	12.0331	D4T	9.2	71	N	1	1692	33.7	400	d4t	96		115	116			active
40717	BASELINE(DATE HAART WAS STARTED)	1	8.99174	D4T	7.75	66	C	3	1854	41.2	750000	d4t
40717	6MONTHS	2	17.0909	D4T	10.24	78	C	4	2439	40.9	400	d4t	165		109	114	114
40717	1YEAR	3	22.5785	D4T	11.2	82	C	1	1448	31	400	d4t	104		111	123			active
41017	BASELINE(DATE HAART WAS STARTED)	1	13.0579	D4T	8.22	69	B	3	776	19.8	1100000	d4t
41017	6MONTHS	2	18.9091	D4T	8.74	73	B	3	918	17.7	50	d4t	96		102	121	105
41017	1YEAR	3	25.1901	D4T	10	75	B	3	963	30.7	50	d4t	104		104	115			active
41606	BASELINE(DATE HAART WAS STARTED)	1	1.45455	D4T	3.65	54	B	1	1819	19.6	116200	d4t
41606	6MONTHS	2	6.28099	D4T	7.13	65	B	2	1137	17.5	58300	d4t	86		107	118
41606	1YEAR	3	11.6033	D4T	9.26	74	B	2	832	13.7	210000	d4t	94		108	107			LTF
41729	BASELINE(DATE HAART WAS STARTED)	1	1.58678	D4T	4.07	51	A	2	1292	14.6	750000	d4t
41729	6MONTHS	2	8.59504	D4T	6.83	66	A	2	2312	25.3	400	d4t	106		104	104
41729	1YEAR	3	14.1488	D4T	8.74	71	A	1	2605	31.1	400	d4t	103		111	125			active
42171	BASELINE(DATE HAART WAS STARTED)	1	1.35537	D4T	4.2	54	A	2	474	20.6	750000	d4t
42171	6MONTHS	2	5.98347	D4T	7.49	67	A	2	841	36.3	400	d4t	81		104	114
42171	1YEAR	3	11.5372	D4T	9.5	73	B	3	1289	30.6	400	d4t	99		105	102	130		active
42639	BASELINE(DATE HAART WAS STARTED)	1	3.96694	D4T	5.11	59	N	1	1463	17.5	750000	d4t
42639	6MONTHS	2	11.3719	D4T	8.23	67	A	2	2745	33.9	400	d4t	109		119	111
42639	1YEAR	3	16.9256	D4T	9.14	74	A	2	2746	32.5	400	d4t	104		114	155			active
43606	BASELINE(DATE HAART WAS STARTED)	1	3.43802	D4T	5.18	60	N	1	1648	23.9	261000	d4t
43606	6MONTHS	2	9.38843	D4T	8.37	70	A	1	3160	40.4	400	d4t	101		98	99
43606	1YEAR	3	17.719	D4T	11.06	82.5	A	1	3088	43.1	400	d4t	96		90	107			active
43652	BASELINE(DATE HAART WAS STARTED)	1	5.12397	D4T	4.9	60	N	1	1444	38.6	750000	d4t
43652	6MONTHS	2	11.5041	D4T	7.03	70	B	3	1498	19.2	400	d4t	98		83	82	127
43652	1YEAR	3	17.0579	D4T	8.24	76	B	3	2601	30.2	400	d4t	92		93	143	146		active
43709	BASELINE(DATE HAART WAS STARTED)	1	6.14876	D4T	6.22	64	N	2	974	31.4	750000	d4t
43709	6MONTHS	2	11.3388	D4T	7.22	73	N	2	1713	30.7	400	d4t	87		99	100
43709	1YEAR	3	16.8926	D4T	8.9	77	B	3	1371	31	884	d4t	150		131	115	71		active
43939	BASELINE(DATE HAART WAS STARTED)	1	3.53719	D4T	4.91	55	N	1	1563	18.5	647000	d4t
43939	6MONTHS	2	8.6281	D4T	6.16	65	B	3	2335	24.8	400	d4t	108		94	129	148
43939	1YEAR	3	16.9587	D4T	8.4	74.5	B	1	1926	23.9	400	d4t	114		207	121			active
43967	BASELINE(DATE HAART WAS STARTED)	1	2.80992	D4T	5.39	56	N	1	1156	36		d4t
43967	6MONTHS	2	11.3388	D4T	8.84	68.5	N	1	1948	34.3	400	d4t	69		82	95
43967	1YEAR	3	16.9587	D4T	10.66	73	N	1	1560	30.6	33400	d4t	105		115	103			active
44203	BASELINE(DATE HAART WAS STARTED)	1	6.7438	D4T	5.36	58	A	3	1382	43.8	750000	d4t
44203	6MONTHS	2	14.2149	D4T	6.63	66	A	3	3278	32.6	948	d4t
44203	1YEAR	3	16.9917	D4T	8.3	67	N	1	3194	34.2	400	d4t	96		108	108			active
44513	BASELINE(DATE HAART WAS STARTED)	1	8.92562	D4T	7.6	68	C	4	1470	43.6	750000	d4t
44513	6MONTHS	2	16.0331	D4T	8.71	73	C	4	1109	33	168000	d4t	91		101	113	122		t/f out
44597	BASELINE(DATE HAART WAS STARTED)	1	1.75207	D4T	2.96	51	C	4	213	24.4	750000	d4t
44597	6MONTHS	2	8.19835	D4T	7.94	66	C	2	1186	22.7	3350	d4t	103		117	126
44597	1YEAR	3	15.6033	D4T	10	74	C	2	1533	33	246	d4t	97		108	108			active
45106	BASELINE(DATE HAART WAS STARTED)	1	5.65289	D4T	4.44	56	C	4	188	30.4	750000	d4t							demised
45226	BASELINE(DATE HAART WAS STARTED)	1	3.3719	D4T	5.54	60	N	3	2071	23.3	750000	d4t
45226	6MONTHS	2	8.92562	D4T	7.04	68	N	2	3275	35	400	d4t	105		121	113
45226	1YEAR	3	17.2893	D4T	9.2	73	N	1	1950	38.7	400	d4t	98		112	116			active
45226	BASELINE(DATE HAART WAS STARTED)	1	3.3719	D4T	5.54	60	N	3	2017	23.3	750000	d4t
45226	6MONTHS	2	8.92562	D4T	7.04	68	N	2	3275	35	400	d4t	105		121	113
45226	1YEAR	3	17.2893	D4T	9.2	73	N	1	1950	38.7	400	d4t	98		112	116
45244	BASELINE(DATE HAART WAS STARTED)	1	4.09917	D4T	6.41	59	N	1	1038	28.9	750000	d4t
45244	6MONTHS	2	11.405	D4T	8.51	74	N	1	2062	33.2	861	d4t
45352	BASELINE(DATE HAART WAS STARTED)	1	1.98347	D4T	3.99	54	N	1	983	19.2	561000	d4t
45352	6MONTHS	2	7.30579	D4T	7.23	66	A	2	3383	36.5	400	d4t	108		124	119
45352	1YEAR	3	12.6942	D4T	8.6	73	A	2	3328	39.8	50	d4t	93		103	107			active
45511	BASELINE(DATE HAART WAS STARTED)	1	4.19835	D4T	6.18	61	A	2	616	19.7	750000	d4t
45511	6MONTHS	2	11.3388	D4T	8.59	72	A	2	1212	24.3	400	d4t	105		107	129
45511	1YEAR	3	16.9917	D4T	9.8	77.5	A	1	1498	31.1	400	d4t	105		107	118			active
45606	BASELINE(DATE HAART WAS STARTED)	1	-63.438	D4T	4.26	58	N	1	2043	31.2	750000	d4t
45606	6MONTHS	2	-58.1157	D4T	6.85	64	B	3	3164	35.2	400	d4t	98		104	142	114
45606	1YEAR	3	-52.2645	D4T	8.72	72	B	3	2669	31.9	111000	d4t	79		95	95			active
45890	BASELINE(DATE HAART WAS STARTED)	1	2.97521	D4T	4.85	57	A	3	1678	16.4	750000	d4t
45890	6MONTHS	2	8.52893	D4T	6.97	66	A	2	2942	35.2	676	d4t	146		101	102
45890	1YEAR	3	13.8843	D4T	9	69	A	2	2673	40.2	155	d4t	83		106	102			active
46479	BASELINE(DATE HAART WAS STARTED)	1	6.24793	D4T	3.59	59	C	4	52	16.4	750000	d4t
46479	6MONTHS	2	12.2314	D4T	8.84	72	C	3	1253	27	3950	d4t	87		105	103	83
46479	1YEAR	3	18.2479	D4T	12.4	79	C	3	1995	25.3	382	d4t	95		111	94			active
46682	BASELINE(DATE HAART WAS STARTED)	1	7.80165	D4T	6.13	63	B	2	1602	15.1	561000	d4t
46682	6MONTHS	2	13.3884	D4T	9.4	73	B	3	1570	26.7	400	d4t	94		114	114	86
46682	1YEAR	3	19.1405	D4T	11.2	81	B	1	1209	28.4	50	d4t	75		108	84			active
46777	BASELINE(DATE HAART WAS STARTED)	1	2.1157	D4T	3.9	53.7	N	2	353	9.14	750000	d4t
46777	6MONTHS	2	8.09917	D4T	6.05	62	C	4	1538	14.5	400	d4t
46777	1YEAR	3	13.4545	D4T	9.36	73	C	2	3026	19.5	854	d4t	134		149	126			active
46904	BASELINE(DATE HAART WAS STARTED)	1	3.33884	D4T	5.39	60	N	1	1612	33.6	446000	d4t
46904	6MONTHS	2	11.6033	D4T	7.38	70	N	1	2996	35	400	d4t	97		100	115
46904	1YEAR	3	17.157	D4T	8.98	74.5	N	1	3007	37.2	1370	d4t							active
47299	BASELINE(DATE HAART WAS STARTED)	1	4.59504	D4T	6.21	63	N	1	1177	52.7	750000	d4t
47299	6MONTHS	2	11.7025	D4T	9.8	76	N	1	1751	55.2	400	d4t	100		119	126
47299	1YEAR	3	17.124	D4T	10.9	83	N	1	1764	59.7	400	d4t	103		119	139			active
47586	BASELINE(DATE HAART WAS STARTED)	1	2.08264	D4T	3.61	54	N	2	1016	42.1		d4t
47586	6MONTHS	2	5.78512	D4T	6.15	64	N	1	1922	42.8	400	d4t
47586	1YEAR	3	11.3388	D4T	7.8	73	N	1	1684	52.2	400	d4t	96		117	128			active
47629	BASELINE(DATE HAART WAS STARTED)	1	1.55372	D4T	3.7	51	B	1	1258	62.7	750000	d4t
47629	6MONTHS	2	8	D4T	6.93	65	B	1	3237	40.6	400	d4t	92		102	127
47629	1YEAR	3	11.0413	D4T	7.58	68	B	1	3935	38	400	d4t	87		96	99			active
47831	BASELINE(DATE HAART WAS STARTED)	1	13.8843	D4T	7.82	72	B	3	1273	10	531000	d4t
47831	6MONTHS	2	19.9339	D4T	9.24	78	B	3	1426	25	50	d4t	109		111	116	151
47831	1YEAR	3	28.7603	D4T	11.2	86	B	1	1824	29.1	50	d4t	108		126	108			active
48534	BASELINE(DATE HAART WAS STARTED)	1	3.43802	D4T	5.32	61	B	3	746	37.5	750000	d4t
48534	6MONTHS	2	8.72727	D4T	8.34	70	B	2	1755	30.6	1390	d4t	102		110	114
48534	1YEAR	3	14.314	D4T	9.84	77	A	1	2275	37.9	528	d4t							active
48982	BASELINE(DATE HAART WAS STARTED)	1	3.10744	D4T	5.02	57	A	2	2703	25.2		d4t
48982	6MONTHS	2	8.79339	D4T	7.14	66.5	A	1	1923	30.6	558	d4t							LTF
49225	BASELINE(DATE HAART WAS STARTED)	1	3.20661	D4T	4.36	55.5	A	3	1205	35.6	750000	d4t
49225	1YEAR	3	12.0331	D4T	9.1	72	A	1	1740	34.2	400	d4t	106		57	107
50644	BASELINE(DATE HAART WAS STARTED)	1	1.71901	D4T	4.93	55	N	1	2476	25	750000	d4t
50644	6MONTHS	2	7.53719	D4T	7.96	65	N	1	2970	26.9	653	d4t	102		157	121
50644	1YEAR	3	13.8512	D4T	9.4	74	N	1	3588	39.7	50	d4t	99		102	107			active
50865	BASELINE(DATE HAART WAS STARTED)	1	2.04959	D4T	5.26	58	N	1	2160	28	750000	d4t
50865	6MONTHS	2	6.64463	D4T	7.88	67	N	1			400	d4t	101		100	119
50865	1YEAR	3	16.8264	D4T	11.6	79	N	1	1808	47.6	400	d4t							active
50988	BASELINE(DATE HAART WAS STARTED)	1	3.43802	D4T	4.79	57	N	3	1020	18	561000	d4t
50988	6MONTHS	2	11.8678	D4T	10.2	73	N	1	1540	30.7	400	d4t	103		108	119
50988	1YEAR	3	17.2893	D4T	10.8	79	N	1	1741	38.8	400	d4t	95		117	116			active
51129	BASELINE(DATE HAART WAS STARTED)	1	27.2727	D4T	13	87	B	1	1711	14.9	260000	d4t
51129	6MONTHS	2	33.3223	D4T	13.7	92	B	1	2086	29.6	125	d4t	101		108	108
51129	1YEAR	3	39.7355	D4T	15	94	N	1	1964	26.27	249	d4t	102		100	116			active
51307	BASELINE(DATE HAART WAS STARTED)	1	2.64463	D4T	5.4	54	N	1	1405	17.6	750000	d4t
51307	6MONTHS	2	8.46281	D4T	8.86	66	A	1	2696	40.5	50	d4t	83		103	117
51307	1YEAR	3	13.3223	D4T	9.58	73	A	1	2083	28	50	d4t	139		96	118			active
51316	BASELINE(DATE HAART WAS STARTED)	1	1.85124	D4T	4.78	57	N	1	2055	28.5	104000	d4t
51316	6MONTHS	2	8.92562	D4T	9.46	70	N	1	1071	20.5	50	d4t	70		124	93
51316	1YEAR	3	15.0083	D4T	12.6	77	N	1	748	17.9	50	d4t	105		121	108			active
51577	BASELINE(DATE HAART WAS STARTED)	1	3.96694	D4T	6.1	59	N	1	1528	33	750000	d4t
51577	6MONTHS	2	8.59504	D4T	7.56	67	N	1	2397	39.7	400	d4t	99		102	125
51577	1YEAR	3	14.1157	D4T	8.9	73	B	3	1568	33.7	400	d4t	91		102	111	98		active
51756	BASELINE(DATE HAART WAS STARTED)	1	10.0496	D4T	6.94	72	B	3	930	15.2	100000	d4t
51756	6MONTHS	2	15.9008	D4T	7.5	75	B	3	1365	32.6	50	d4t	100		118	116	103
51756	1YEAR	3	34.9421	D4T	13.1	93	B	1	1263	26.34	40	d4t	96		98	102			active
51906	BASELINE(DATE HAART WAS STARTED)	1	4.92562	D4T	3.14	54	C	4	835	32.1	750000	d4t
51906	6MONTHS	2	11.405	D4T	9.3	69	B	2	1581	30.3	72	d4t	101		88	104	108
51906	1YEAR	3	17.8843	D4T	11.5	78	C	4	2402	37.8	400	d4t	96		80	90			active
52343	BASELINE(DATE HAART WAS STARTED)	1	4.29752	D4T	6	61	N	1	2680	21.3	750000	d4t
52343	6MONTHS	2	9.22314	D4T	7.44	67	N	1	3326	41.6	400	d4t	90		98	127
52343	1YEAR	3	13.5537	D4T	8.39	71	N	1	3503	37.4	50	d4t	93		104	140			active
52360	BASELINE(DATE HAART WAS STARTED)	1	2.38017	D4T	5.18	55	A	3	1257	29.1	573000	d4t
52360	6MONTHS	2	8.49587	D4T	9.78	70	A	1	1609	20.9		d4t	100		185	133
52360	1YEAR	3	15.4711	D4T	11.1	75	A	1	2140	28.3	50	d4t	108		126	119			active
52364	BASELINE(DATE HAART WAS STARTED)	1	2.87603	D4T	4.4	56	N	1	897	24.7	730000	d4t
52364	6MONTHS	2	9.32231	D4T	7.84	71	N	1	1635	31	149	d4t	100		134	117
52364	1YEAR	3	15.3719	D4T	9.4	73	N	1	1854	35	144	d4t	103		107	124			active
52605	BASELINE(DATE HAART WAS STARTED)	1	2.31405	D4T	5.28	56	A	2	2131	25.5	750000	d4t
52605	6MONTHS	2	7.86777	D4T	9.2	69	A	1	2150	32.1	50	d4t	101		107	109
52605	1YEAR	3	12.6942	D4T	10.25	76	A	1	4169	31.3	50	d4t	73		118	136			active
52633	BASELINE(DATE HAART WAS STARTED)	1	4.49587	D4T	3.9	54	B	3	1283	37.4	750000	d4t
52633	6MONTHS	2	10.0165	D4T	7.76	69	B	1	2746	46.1	50	d4t	104		90	117
52633	1YEAR	3	17.9174	D4T	10.3	78	N	1	1868	46.6	50	d4t	101		107	122			active
52675	BASELINE(DATE HAART WAS STARTED)	1	1.75207	D4T	2.18	48	B	4	1535	11.7	750000	d4t
52675	6MONTHS	2	8.09917	D4T	6.32	63	B	2	2288	39	206	d4t	99		117	153
52675	1YEAR	3	13.5537	D4T	8.46	70	B	1	1663	34.7	50	d4t	106		126	128			active
52758	BASELINE(DATE HAART WAS STARTED)	1	2.28099	D4T	4.16	54	A	3	999	26.4	750000	d4t
52758	6MONTHS	2	8.33058	D4T	7.6	66	A	1	1869	34.1	50	d4t	106		98	124
52758	1YEAR	3	15.5372	D4T	9.8	73	A	1	666	26	385000	d4t	46		48	56			active
52835	BASELINE(DATE HAART WAS STARTED)	1	4.29752	D4T	4.84	59	C	4	945	25.6	642000	d4t							demised
52978	BASELINE(DATE HAART WAS STARTED)	1	1.85124	D4T	3.72	52	N	1	2102	30.3	750000	d4t
52978	6MONTHS	2	9.22314	D4T	6.76	67	N	1	2132	29.2	8680	d4t	90		95	209
52978	1YEAR	3	14.7769	D4T	8.74	72	N	1	1444	24	2510	d4t	93		88	110			active
53197	BASELINE(DATE HAART WAS STARTED)	1	1.98347	D4T	2.6	50	C	3	1508	34	750000	d4t
53197	6MONTHS	2	7.83471	D4T	6.5	64	C	3	2093	31.7	27000	d4t	10		14	21	20
53197	1YEAR	3	11.7025	D4T	6.98	70	C	2	1587	21.1	750000	d4t							active
53249	BASELINE(DATE HAART WAS STARTED)	1	2.1157	D4T	4.88	56	N	1	2029	32.4	145000	d4t
53249	6MONTHS	2	8.13223	D4T	8.12	66	N	1	1022	35.3	50	d4t	103		109	121
53249	1YEAR	3	13.719	D4T	9.6	73	N	1	1366	40.3	50	d4t	105		111	111			active
53970	BASELINE(DATE HAART WAS STARTED)	1	4.56198	D4T	6.12	60	N	1	2594	40.2	600000	d4t
53970	6MONTHS	2	10.3802	D4T	8.28	70	N	1	3892	34.8	744	d4t	133		140	173
53970	1YEAR	3	16.8595	D4T	10.3	75	N	1	2948	35.3	50	d4t	103		122	94			active
54074	BASELINE(DATE HAART WAS STARTED)	1	4.72727	D4T	6.46	61	A	1	2680	41.1	750000	d4t
54074	6MONTHS	2	10.9091	D4T	8.77	67	A	1	2434	35.7	56	d4t	106		108	148
54074	1YEAR	3	16.6612	D4T	10.4	78	A	1	1566	28.8	400	d4t	102		136	128			active
54177	BASELINE(DATE HAART WAS STARTED)	1	1.78512	D4T	3.18	49	B	3	970	15.1	690000	d4t
54177	6MONTHS	2	7.70248	D4T	5.4	64	B	1	2475	27.1	9820	d4t	98		108	71
54177	1YEAR	3	16.1983	D4T	7.02	74	B	3	888	33.4	220	d4t							active
54259	BASELINE(DATE HAART WAS STARTED)	1	2.14876	D4T	4.86	56	N	1	1155	27.8	750000	d4t
54259	6MONTHS	2	7.93388	D4T	10.15	69	N	1	2483	34	50	d4t	91		90	113
54259	1YEAR	3	14.1488	D4T	11.95	78	N	1	3046	39.9	59800	d4t	106		117	107			active
55124	BASELINE(DATE HAART WAS STARTED)	1	5.12397	D4T	6.32	64	N	1	741	24	750000	d4t							demised
55266	BASELINE(DATE HAART WAS STARTED)	1	2.08264	D4T	2.94	48	N	1	878	40.9	750000	d4t
55266	6MONTHS	2	7.04132	D4T	5.93	61	B	3	1402	48.4	113	d4t	87		98	108	92
55266	1YEAR	3	12.7273	D4T	7.26	67	B	3	1918	32.2	50	d4t	119		148	140	170		active
55409	BASELINE(DATE HAART WAS STARTED)	1	2.1157	D4T	3.7	52	N	1	1190	30.6	50200	d4t
55409	6MONTHS	2	7.66942	D4T	6.18	64	N	1	986	24.7	100000	d4t	105		101	112
55409	1YEAR	3	14.4793	D4T	7.48	71	N	1	1084	24.8	53200	d4t	102		106	143			active
55663	BASELINE(DATE HAART WAS STARTED)	1	4.6281	D4T	5.44	60	A	2	1856	32.9	583000	d4t
55663	6MONTHS	2	10.2479	D4T	7.52	69	A	1	2140	47.6	400	d4t	102		107	66
55663	1YEAR	3	16.6942	D4T	9.9	77	A	1	1910	41.1	50	d4t	109		122	124			active
57126	BASELINE(DATE HAART WAS STARTED)	1	3.04132	D4T	6.97	59	N	1	3819	34.6	317000	d4t
57126	6MONTHS	2	9.4876	D4T	8.36	69	N	1	2401	42.3	41200	d4t	103		101	104
57126	1YEAR	3	18.281	D4T	10.4	74	N	1				d4t							active
57281	BASELINE(DATE HAART WAS STARTED)	1	8.26446	D4T	7.26	66	N	1	941	21.5	124000	d4t
57281	6MONTHS	2	13.7521	D4T	8.1	70	N	1	714	26.6	50	d4t	110		115	119
57281	1YEAR	3	19.3058	D4T	9.6	72	N	1	1294	36	90	d4t	111		121	110			active
57512	BASELINE(DATE HAART WAS STARTED)	1	3.07438	D4T	4.1	54	A	2	2245	39.5	750000	d4t
57512	6MONTHS	2	8.29752	D4T	6.42	66	A	1	2341	44.8	400	d4t	97		95	146
57512	1YEAR	3	13.0909	D4T	8.2	74	N	1	2237	45.8	50	d4t	89		93	116			active
57740	BASELINE(DATE HAART WAS STARTED)	1	2.64463	D4T	6.6	62	N	1	1217	21.5	708000	d4t
57740	6MONTHS	2	7.57025	D4T	9.88	71	N	1	1954	34.7	909	d4t	91		88	100			t/f out
57764	BASELINE(DATE HAART WAS STARTED)	1	3.30579	D4T	3.5	55	B	3	1524	23.4	750000	d4t
57764	6MONTHS	2	7.27273	D4T	5.56	63	B	3	1236	12.9	100000	d4t	83		58	61	89
57764	1YEAR	3	13.0579	D4T	8.08	71	C	4	2451	25.9	146	d4t	134		121	150	110		active
57775	BASELINE(DATE HAART WAS STARTED)	1	3.50413	D4T	4.82	56	N	3	1357	35.3	750000	d4t							Demised
59578	BASELINE(DATE HAART WAS STARTED)	1	8.26446	D4T	6.04	63	C	4	878	7.88	750000	d4t
59578	6MONTHS	2	14.281	D4T	7.88	72	C	4	1632	21.5	40	d4t	93		103	122	117
59578	1YEAR	3	20.7934	D4T	8.78	75	C	4	97	20.79	40	d4t	95		95	126			active
59671	BASELINE(DATE HAART WAS STARTED)	1	17.4215	D4T	9.54	76	A	2	552	15.3	750000	d4t
59671	6MONTHS	2	23.3719	D4T	10.3	79	B	1	802	22.2	70	d4t	104		119	119
59671	1YEAR	3	28.8595	D4T	10.9	80	B	1	1248	22	176	d4t	104		110	131			active
59688	BASELINE(DATE HAART WAS STARTED)	1	3.23967	D4T	4.08	53	C	4	2246	54.9	750000	d4t
59688	6MONTHS	2	9.19008	D4T	7.78	66	C	1	3059	50.2	65200	d4t	82		87	99
59688	1YEAR	3	28.0331	D4T	12.1	83	C	1	2888	50.95	20	d4t	91		128	117			active
60080	BASELINE(DATE HAART WAS STARTED)	1	3.73554	D4T	4.56	61	B	3	984	9.46	740000	d4t
60080	6MONTHS	2	10.0165	D4T	10.7	68	B	1	832	24.5	50	d4t	95		95	126
60080	1YEAR	3	16.4959	D4T	13.6	80	B	1				d4t	118		96	102			active
60131	BASELINE(DATE HAART WAS STARTED)	1	2.38017	D4T	6.12	58	N	1	226	9.84	750000	d4t
60131	6MONTHS	2	8.09917	D4T	8.7	67	N	1	849	24	400	d4t	107		104	138
60131	1YEAR	3	14.1157	D4T	11.3	77	N	1	1953	30.9	40	d4t	102		105	115			active
61728	BASELINE(DATE HAART WAS STARTED)	1	1.61983	D4T	4.2	53	N	1	959	28.9	517000	d4t
61728	6MONTHS	2	7.10744	D4T	6.7	62	N	1	760	25.5	50	d4t	107		108	116
61728	1YEAR	3	13.8843	D4T	7.9	68	N	1	997	37.76	40	d4t	103		107	119			active
62499	BASELINE(DATE HAART WAS STARTED)	1	2.87603	D4T	5.18	56	N	1	1729	18.9	750000	d4t
62499	6MONTHS	2	8.46281	D4T	8.78	68	N	1	1693	25.3	1110	d4t	106		96	100
62499	1YEAR	3	14.9752	D4T	10.5	78	N	1	1732	25.9	50	d4t	104		109	112			active
62766	BASELINE(DATE HAART WAS STARTED)	1	1.45455	D4T	4.42	54	N	3	1985	34.2	750000	d4t
62766	6MONTHS	2	7.27273	D4T	6.92	64	N	1	2663	38.7	40	d4t	102		107	142
62766	1YEAR	3	16.6281	D4T	8.67	76	N	1	1904	38.76	40	d4t	93		111	115			active
63284	BASELINE(DATE HAART WAS STARTED)	1	3.86777	D4T	6.16	57	N	1	1480	31.7	621000	d4t
63284	6MONTHS	2	7.80165	D4T	8.28	65	N	1			240000	d4t
63284	1YEAR	3	15.4711	D4T	9.97	72	N	1	2552	37.66	20	d4t							active
64099	BASELINE(DATE HAART WAS STARTED)	1	1.78512	D4T	4.7	54	N	2	5146	38.5	750000	d4t							demised
64213	BASELINE(DATE HAART WAS STARTED)	1	23.5372	D4T	12.2	87	N	1	1512	17.8	374000	d4t
64213	6MONTHS	2	29.157	D4T	13.3	90	N	1	861	30.84	40	d4t	95		110	101
64213	1YEAR	3	37.2231	D4T	15.4	90	N	1	1588	36.58	40	d4t	95		95	107			active
64712	BASELINE(DATE HAART WAS STARTED)	1	1.71901	D4T	4.56	55	N	1	2296	39.2	750000	d4t
64712	6MONTHS	2	8.03306	D4T	8.28	69	N	1	2768	38.12	228	d4t	107		107	142
64712	1YEAR	3	13.7521	D4T	10.79	75	N	1	3079	39.24	40	d4t	55		115	154			active
65363	BASELINE(DATE HAART WAS STARTED)	1	16.6942	D4T	6.42	68	B	3	1390	32.6	100000	d4t
65363	6MONTHS	2	23.1736	D4T	9.8	73	B	1	1459	28.86	539	d4t	92		101	119
65363	1YEAR	3	28.7273	D4T	10.2	79	B	1	1441	28.29	40	d4t	85		116	96			active
65423	BASELINE(DATE HAART WAS STARTED)	1	1.55372	D4T	4.38	53	N	3	1857	39.1	750000	d4t
65423	6MONTHS	2	8.2314	D4T	6.59	65.5	N	2	1387	46.11	646	d4t	158		154	114
65423	1YEAR	3	13.8182	D4T	7.6	72	B	3	966	32.19	395635	d4t	93		129	95	99		active
65683	BASELINE(DATE HAART WAS STARTED)	1	1.75207	D4T	3.94	52	N	1	888	23.6	750000	d4t
65683	6MONTHS	2	9.38843	D4T	9.14	69	N	1	2626	28.18		d4t	82		113	123
65683	1YEAR	3	14.0165	D4T	8.74	73	N	1	2718	27.19	4692	d4t	95		84	100			active
66059	BASELINE(DATE HAART WAS STARTED)	1	1.28926	D4T	4.82	54	N	1	3215	32.7		d4t
66059	6MONTHS	2	6.80992	D4T	8.77	66	N	2	872	36.2	20	d4t	112		106	105
66059	1YEAR	3	12.8926	D4T	10.8	74	N	1	3536	29.21	20	d4t	99		108	104			active
66347	BASELINE(DATE HAART WAS STARTED)	1	1.55372	D4T	3.7	52	N	1	1586	49.7	577645	d4t
66347	6MONTHS	2	7.63636	D4T	5.08	62	C	4	1824	31	22600	d4t	95		98	96	94		LTF
67095	BASELINE(DATE HAART WAS STARTED)	1	1.58678	D4T	3.26	51	B	1	965	20.1	3585780	d4t
67095	6MONTHS	2	7.60331	D4T	6.48	65	B	1	1117	26.78	40	d4t	95		98	116
67095	1YEAR	3	16.562	D4T	10.3	74	B	1	1531	36.23	40	d4t	101		98	109			active
67228	BASELINE(DATE HAART WAS STARTED)	1	2.04959	D4T	3.48	52	N	3	2108	39	120918	d4t
67228	6MONTHS	2	8.99174	D4T	5.8	63	N	1	3014	28.24	40	d4t	95		108	132
67228	1YEAR	3	14.0826	D4T	6.82	68	N	1	4326	32.27	40	d4t	113		115	124
67409	BASELINE(DATE HAART WAS STARTED)	1	1.85124	D4T	2.24	34	N	1	2349	46	1570000	d4t
67409	6MONTHS	2	9.71901	D4T	6.82	65	N	1	2853	37.81	40	d4t	102		113	118
67409	1YEAR	3	16.2645	D4T	8.5	78	N	1	2297	33.82	40	d4t	100		100	133			active
68775	BASELINE(DATE HAART WAS STARTED)	1	2.77686	D4T	4.38	55	N	1	1087	42.8	907835	d4t
68775	6MONTHS	2	8.82645	D4T	8.2	68	N	1	1961	35.35		d4t	94		95	94
68775	1YEAR	3	15.0744	D4T	10.07	75	B	3	1038	35.1	81711	d4t	101		105	116			active
69486	BASELINE(DATE HAART WAS STARTED)	1	2.08264	D4T	5.38	57	N	1	962	39.9	2943	d4t
69486	6MONTHS	2	9.05785	D4T	6.52	69	N	1	2636	36.26	3530	d4t	73		144	36
69486	1YEAR	3	12.6942	D4T	9.6	72	N	1	1317	34.07	650	d4t	107		113	116			active
71093	BASELINE(DATE HAART WAS STARTED)	1	11.1736	ABC	10	71	N	1	2252	41.66		ABC
71093	6MONTHS	2	15.1074	ABC	10.78	76	N	1	2878	36.35	21851	ABC		94	118	94
71093	1YEAR	3	23.0744	ABC	12.2	79	N	1	2042	40.9	460	ABC		100	100	99			active
71099	BASELINE(DATE HAART WAS STARTED)	1	29.5868	ABC	8.6	80	B	3	946	25.08	1171844	ABC
71099	6MONTHS	2	35.3719	ABC	9.9	83	B	1	559	12.7	275	ABC		97	98	139
71099	1YEAR	3	44.1653	ABC	11.6	90	B	1	647	27.04	20	ABC		99	103	101			active
71157	BASELINE(DATE HAART WAS STARTED)	1	1.91736	ABC	4.03	55	N	1	2656	37.94	41688	ABC
71157	6MONTHS	2	7.86777	ABC	7.53	68	N	1	3820	38.2	231	ABC		35	102	112
71157	1YEAR	3	16.1983	ABC	10	75	N	1				ABC		100	103	104
71164	BASELINE(DATE HAART WAS STARTED)	1	4.8595	ABC	6.8	65	A	2	3969	52.87	299650	ABC
71164	6MONTHS	2	10.4132	ABC	7.84	71	A	1	6448	55.23	40	ABC		103	89	100
71164	1YEAR	3	15.7686	ABC	8.87	76	A	1	4399	54.11	40	ABC		86	107	96			active
71289	BASELINE(DATE HAART WAS STARTED)	1	3.66942	ABC	5.79	59	N	1	162	10.16	6789172	ABC
71289	6MONTHS	2	10.0496	ABC	9.37	69	N	1	1199	28.79	648	ABC		96	99	98
71289	1YEAR	3	16.1653	ABC	10.1	78	N	1	1047	35.73	40	ABC		111	108	97			active
71303	BASELINE(DATE HAART WAS STARTED)	1	1.85124	ABC	4.57	58	N	3	490	21.25	218567	ABC
71303	6MONTHS	2	7.90083	ABC	7.7	70	N	1	2971	30.73	40	ABC		109	104	109
71303	1YEAR	3	13.9174	ABC	9.6	72	N	1	4933	44.3	40	ABC		112	112	102			active
71305	BASELINE(DATE HAART WAS STARTED)	1	23.2727	ABC	9.45	76	B	3	792	13.65	7219298	ABC
71305	6MONTHS	2	29.4215	ABC	12.7	81	B	3	1449	26.68	245	ABC		108	103	142	133
71305	1YEAR	3	35.1074	ABC	13.5	86	B	3	1291	23.17	234	ABC		109	105	130			active
71504	BASELINE(DATE HAART WAS STARTED)	1	2.67769	ABC	3.75	54	N	3	1166	52.2	2930263	ABC
71504	6MONTHS	2	8.6281	ABC	6.93	66	N	1	3317	43.9	315	ABC		122	91	93
71504	1YEAR	3	14.6116	ABC	8.84	72	N	1	3682	42.65	40	ABC		91	86	96			active
71602	BASELINE(DATE HAART WAS STARTED)	1	13.3884	ABC	10.72	69	B	1	1849	20.4	100000	ABC
71602	6MONTHS	2	19.4711	ABC	12.5	78	B	1	1624	18.54	40	ABC		107	83	103
71602	1YEAR	3	26.6446	ABC	13.6	82	B	1	1344	22.85	40	ABC		103	101	93			active
72143	BASELINE(DATE HAART WAS STARTED)	1	1.65289	ABC	3.8	53	N	1	971	26.29	46127	ABC
72143	6MONTHS	2	6.94215	ABC	6.13	63	N	1	3073	28.13	40	ABC		124	116	123
72143	1YEAR	3	16	ABC	8.2	71	N	1	4017	38.47		ABC		114	103	85			active
72214	BASELINE(DATE HAART WAS STARTED)	1	2.67769	ABC	3.77	55	A	3	807	12.32	1000000	ABC
72214	6MONTHS	2	8.2314	ABC	8.47	68	C	2	1512	23.43	13760	ABC		107	107	104	134
72214	1YEAR	3	15.1736	ABC	11.59	78	C	2	1402	28.02	292	ABC		95	99	105			active
72323	BASELINE(DATE HAART WAS STARTED)	1	2.5124	ABC	4.63	56	N	1	1895	24.71	2383305	ABC
72323	6MONTHS	2	8.99174	ABC	7.49	66	N	1	2850	43.23	555	ABC		no returns
72323	1YEAR	3	14.6116	ABC	8.6	71	N	1	1481	42.63	267536	ABC		103	101	105			active
72325	BASELINE(DATE HAART WAS STARTED)	1	3.57025	ABC	7.62	62	N	1	3877	47.94	4422	ABC
72325	6MONTHS	2	9.78512	ABC	9.81	72	N	1	4525	34.47	324	ABC		88	83	127
72325	1YEAR	3	15.3388	ABC	11	75	N	1				ABC		95	92	128			active
72338	BASELINE(DATE HAART WAS STARTED)	1	1.71901	ABC	4.52	56	N	1	1199	34.14	192797	ABC
72338	6MONTHS	2	7.30579	ABC	6.8	66	N	1	1882	32.49	20	ABC		96	90	113
72338	1YEAR	3	14.2479	ABC	8.5	78	N	1	1305	27.74	112157	ABC		90	117	101			active
72842	BASELINE(DATE HAART WAS STARTED)	1	1.91736	ABC	4.7	54	N	1	303	4.79	1884413	ABC
72842	6MONTHS	2	10.876	ABC	7.13	66	N	1			962540	ABC		107	85	60
72842	1YEAR	3	16.6281	ABC	7.55	70	N	1	1277	12.83		ABC		could not be calc					active
73568	BASELINE(DATE HAART WAS STARTED)	1	1.81818	ABC	3.93	52	N	1	1292	16.32	3070748	ABC
73568	6MONTHS	2	7.86777	ABC	7.7	65	N	1	1871	29.93	670	ABC		89	84	107
73568	1YEAR	3	14.1157	ABC	9.5	71.5	N	1	2517	30.79	17910	ABC		101	101	82			active
73568	BASELINE(DATE HAART WAS STARTED)	1	1.81818	ABC	3.93	52	N	1	1292	16.32	3070748	ABC
73568	6MONTHS	2	7.86777	ABC	7.7	65	N	1	1871	29.93	670	ABC		89	84	107
73568	1YEAR	3	14.1157	ABC	9.5	71.5	N	1	2517	30.79	17910	ABC		101	101	82			active
73568	BASELINE(DATE HAART WAS STARTED)	1	1.81818	ABC	3.93	52	N	1	1292	16.32	3070748	ABC
73568	6MONTHS	2	7.86777	ABC	7.7	65	N	1	1871	29.93	670	ABC		89	84	107
73568	1YEAR	3	14.1157	ABC	9.5	71.5	N	1	2517	30.79	17910	ABC		101	101	82			active
73658	BASELINE(DATE HAART WAS STARTED)	1	8.16529	ABC	6.54	65	C	3	607	7.46	7069323	ABC
73658	6MONTHS	2	14.6116	ABC	7.47	71	C	3	1048	13.3	2411469	ABC		102	94	100
73658	1YEAR	3	20.1983	ABC	9	74	C	3	1045	10.27	1701020	ABC		107	109	106			active
73697	BASELINE(DATE HAART WAS STARTED)	1	7.20661	ABC	5.72	60	A	2	2490	28.72	428648	ABC
73697	6MONTHS	2	12.9917	ABC	9.01	68	A	2	2085	29.37	40	ABC		111	100	127
73697	1YEAR	3	19.0744	ABC	10.1	77	A	1	2911	44.65	200	ABC		119	116	111
73984	BASELINE(DATE HAART WAS STARTED)	1	1.61983	ABC	4.9	54	N	1	4580	41.85	110266	ABC
73984	6MONTHS	2	8.36364	ABC	9.18	67	N	1	3337	49.95	81790	ABC		119	109	80			T/O
74353	BASELINE(DATE HAART WAS STARTED)	1	3.00826	ABC	4.31	52	A	1	1583	22.37	416702	ABC
74353	6MONTHS	2	8.56198	ABC	7.49	64	A	1	2079	33.6	3825	ABC		108	123	143
74353	1YEAR	3	14.9752	ABC	9.9	70	A	2	3529	34.05	20	ABC		108	112	111			active
74506	BASELINE(DATE HAART WAS STARTED)	1	3.53719	ABC	5.35	57	N	1	325	8.92	1753127	ABC
74506	6MONTHS	2	9.05785	ABC	6.44	66	N	1	1019	14.23	15100	ABC		137	137	107
74506	1YEAR	3	16.4628	ABC	7	71	N	1	1520	16.93	185035	ABC		91	122	105			active
74583	BASELINE(DATE HAART WAS STARTED)	1	2.47934	ABC	4.95	56	N	1	919	27.37	329009	ABC
74583	6MONTHS	2	8.56198	ABC	7	67	N	1	1271	22.8	20	ABC		100	116	120
74583	1YEAR	3	15.4711	ABC	8.8	72	N	1			195945	ABC		defaulted					active
74673	BASELINE(DATE HAART WAS STARTED)	1	19.405	ABC	10.9	83	N	1	244	4.68	2615235	ABC
74673	6MONTHS	2	24.9587	ABC	12.9	89	N	1	1235	22.04	71551	ABC		150	150	95
74673	1YEAR	3	31.8678	ABC	14.5	92	N	1	1382	29.4	157	ABC		102	103	100			active
74691	BASELINE(DATE HAART WAS STARTED)	1	1.95041	ABC	4.89	56	N	1	2507	36.51	82720	ABC
74691	6MONTHS	2	7.50413	ABC	7.55	65	N	1	2477	32.98	73565	ABC		98	107	142			lost to follow up
74705	BASELINE(DATE HAART WAS STARTED)	1	2.01653	ABC	5.05	57	N	1	3271	27.99	14070	ABC
74705	6MONTHS	2	7.60331	ABC	7.38	68	N	1	3494	32.05	40	ABC		107	107	150
74705	1YEAR	3	15.0413	ABC	9.7	79	N	1	3252	33.08	40	ABC		112	116	111			active
74730	BASELINE(DATE HAART WAS STARTED)	1	1.95041	ABC	3.78	51	N	1	3793	54	680	ABC
74730	6MONTHS	2	8.46281	ABC	7.22	64	N	1	3653	55.01	6675	ABC		97	94	95
74730	1YEAR	3	13.5537	ABC	9.6	71	N	1	3607	50.61	4880	ABC		202	105	93			active
74939	BASELINE(DATE HAART WAS STARTED)	1	2.47934	ABC	5.55	56	N	1	2578	37.72	1232950	ABC
74939	6MONTHS	2	8.95868	ABC	9.5	68	N	1	1599	54.17	40	ABC		95	99	98
74939	1YEAR	3	14.5124	ABC	10.7	73	N	1	2026	41.07	40	ABC		108	107	101			active
75198	BASELINE(DATE HAART WAS STARTED)	1	1.75207	ABC	4.34	54	N	1	3016	34.1	17770	ABC
75198	6MONTHS	2	7.7686	ABC	6.64	67	N	1	1115	35.82	2025	ABC		97	89	112
75198	1YEAR	3	13.3223	ABC	8.03	71	N	1	1126	36.87	40	ABC		96	94	102			active
75246	BASELINE(DATE HAART WAS STARTED)	1	2.54545	ABC	4.31	56	N	1	2925	22.56	998605	ABC
75246	6MONTHS	2	8.56198	ABC	7.68	66	N	1	3612	39.44	510	ABC		111	117	111
75246	1YEAR	3	15.438	ABC	10.4	79	N	1			205	ABC		117	117	130			active
75446	BASELINE(DATE HAART WAS STARTED)	1	1.71901	ABC	3.21	49	N	1	648	4.93	2447820	ABC
75446	6MONTHS	2	7.70248	ABC	6.63	63	N	1	2296	21.99	565	ABC		96	99	110
75446	1YEAR	3	13.686	ABC	7.84	71	N	1	1512	22.73	2800	ABC		113	110	121			active
75498	BASELINE(DATE HAART WAS STARTED)	1	2.28099	ABC	3.63	49	N	1	3073	49.66	137130	ABC
75498	6MONTHS	2	8.95868	ABC	8.14	70	N	1	3293	52.99	40	ABC		88	87	140
75498	1YEAR	3	15.5372	ABC	9.87	76	N	1	4435	48.5	40	ABC		173	80	101			active
75683	BASELINE(DATE HAART WAS STARTED)	1	1.65289	ABC	4.84	55	N	1	2301	22.83	185950	ABC
75683	6MONTHS	2	8.09917	ABC	8.05	69	N	1	3073	39.84	40	ABC		109	109	112
75683	1YEAR	3	13.6198	ABC	9.23	73	N	1	3004	36.18	40	ABC		69	70	80			active
75726	BASELINE(DATE HAART WAS STARTED)	1	3.50413	ABC	6.64	63	N	1	1780	31.24	536720	ABC
75726	6MONTHS	2	9.15702	ABC	7.8	69	N	1				ABC		65	65	87			demised 30 April 2012
76000	BASELINE(DATE HAART WAS STARTED)	1	3.04132	ABC	6.28	62	N	1	4517	44.89	1240055	ABC
76000	6MONTHS	2	9.05785	ABC	8.99	68	N	1	4424	26.78	1776460	ABC		143	143	143
76000	1YEAR	3	15.2397	ABC	10	72	N	1	3457	34.58	172	ABC		93	93	103			active
76098	BASELINE(DATE HAART WAS STARTED)	1	2.44628	ABC	6.43	58	A	1	3464	42.71	260935	ABC
76098	6MONTHS	2	8.8595	ABC	9.92	71	A	1	1073	28.31	565	ABC		100	106	105
76098	1YEAR	3	14.4463	ABC	11.4	80	A	1	1252	31.08	4320	ABC		108	106	111			active
76130	BASELINE(DATE HAART WAS STARTED)	1	2.18182	ABC	3.97	52	N	1	5195	30.08	2985210	ABC
76130	6MONTHS	2	8.19835	ABC	5.82	61	N	1	4381	38.9	660	ABC		118	132	133			LTF
76237	BASELINE(DATE HAART WAS STARTED)	1	2.47934	ABC	5.18	53	N	1	1632	17.98	23215	ABC
76237	6MONTHS	2	8.49587	ABC	7.19	65	N	1	2108	21.89	40	ABC		105	105	111
76237	1YEAR	3	14.3471	ABC	9.2	78	N	1	1944	17.24	380	ABC		92	90	120			active
76367	BASELINE(DATE HAART WAS STARTED)	1	1.98347	ABC	3.88	51	N	1	2041	35.7	1121710	ABC
76367	6MONTHS	2	8.66116	ABC	6.3	64	N	1	1939	49.6	40	ABC		131	123	128
76367	1YEAR	3	13.9174	ABC	7.1	69	N	1	1120	32.81	40	ABC		91	114	101			active
76750	BASELINE(DATE HAART WAS STARTED)	1	3.17355	ABC	6.04	59	N	1	1187	19.22	94385	ABC
76750	6MONTHS	2	9.19008	ABC	7.84	66	N	1	1577	27.08	40	ABC		107	107	129
76750	1YEAR	3	15.7355	ABC	9.3	74	N	1	1525	24.46	40	ABC		116	125	128			active
76832	BASELINE(DATE HAART WAS STARTED)	1	4.06612	ABC	6.71	62	N	1	1365	23.73	1170415	ABC
76832	6MONTHS	2	10.0826	ABC	7.97	68	N	1	2261	28.65	40	ABC
76858	BASELINE(DATE HAART WAS STARTED)	1	1.85124	ABC	4.83	58	N	1	4925	27.36	2643540	ABC
76858	6MONTHS	2	7.83471	ABC	7.73	68	N	1	3126	36.98	17245	ABC		86	73	98
76858	1YEAR	3	14.1157	ABC	8.6	71	N	1	1852	40.13	5275	ABC		98	98	103			active
77789	BASELINE(DATE HAART WAS STARTED)	1	2.28099	ABC	5.01	55	N	1	1395	34.11	2092470	ABC
77789	6MONTHS	2	7.83471	ABC	8.55	66	N	1	2631	37.74	515	ABC		94	107	111
77789	1YEAR	3	14.281	ABC	10.05	75	N	1	2179	34.5	105	ABC		102	98	134			active
77887	BASELINE(DATE HAART WAS STARTED)	1	1.95041	ABC	2.4	49	N	3	393	6.61	7319190	ABC
77887	6MONTHS	2	8.16529	ABC	6.24	63	N	1	1802	28.18	965	ABC		107	105	106
77887	1YEAR	3	13.686	ABC	7.87	70	N	1	3026	33.24	1015	ABC		102	109	117			active
77888	BASELINE(DATE HAART WAS STARTED)	1	1.8843	ABC	4.5	52	B	3	1654	24.64	334910	ABC
77888	6MONTHS	2	7.66942	ABC	8.48	66	B	3	1992	30.1	40	ABC		90	96	114
77998	BASELINE(DATE HAART WAS STARTED)	1	2.34711	ABC	4.9	56	N	1	1574	26.42	381575	ABC
77998	6MONTHS	2	8.03306	ABC	6.86	67	N	1	1237	19.9	185	ABC		92	72	88
78093	BASELINE(DATE HAART WAS STARTED)	1	6.54545	ABC	6.99	66	N	1	1268	23.9	635848	ABC
78093	6MONTHS	2	12.0992	ABC	8.43	71	N	1	1360	24.76	1505	ABC		112	111	102
78093	1YEAR	3	17.6529	ABC	9.6	78	N	1	1473	23.2	40	ABC		105	94	102			active
78105	BASELINE(DATE HAART WAS STARTED)	1	4.09917	ABC	5.82	62	N	1	920	14.07	5256165	ABC
78105	6MONTHS	2	10.3471	ABC	8.1	72	N	1	1731	28.27	20	ABC		110	104	134
78105	1YEAR	3	15.6694	ABC	9.2	7.6	N	1	2325	31.52	105	ABC		110	109	105			active
78547	BASELINE(DATE HAART WAS STARTED)	1	22.1157	ABC	10.7	76	N	1	478	14.6	489438	ABC
78547	6MONTHS	2	27.7025	ABC	12.4	79	N	1	1943	23.42	155	ABC		101	99	115
78547	1YEAR	3	33.1901	ABC	13.2	80	N	1	1148	31.8	40	ABC		93	94	109			active
78748	BASELINE(DATE HAART WAS STARTED)	1	18.3471	ABC	10.4	79	N	1	1213	16.49	1994568	ABC
78748	6MONTHS	2	24.1322	ABC	11.2	83	N	1	1593		209	ABC		115	119	114
78748	1YEAR	3	29.4545	ABC	11.7	85	N	1	1846	26.3	136	ABC		127	112	118			active
78785	BASELINE(DATE HAART WAS STARTED)	1	2.54545	ABC	5.44	57	A	1	1925	23.68	1030870	ABC
78785	6MONTHS	2	9.09091	ABC	6.8	64	N	1	2770	39.48	175	ABC		101	99	106			t/f out
78788	BASELINE(DATE HAART WAS STARTED)	1	3.47107	ABC	6.13	59	N	1	2659	25.32	2874160	ABC
78788	6MONTHS	2	9.4876	ABC	10.3	69	A	1	2742	31.59	9175	ABC		96	96	133			t/f out
78812	BASELINE(DATE HAART WAS STARTED)	1	8.66116	ABC	7.42	66	A	1	739	13.83	481535	ABC
78812	6MONTHS	2	13.7521	ABC	8.92	73	A	1	1137	22.28	270	ABC		92	88	94			t/f out
78976	BASELINE(DATE HAART WAS STARTED)	1	5.22314	ABC	6.62	63	N	1	3895	25.79	319165	ABC
78976	6MONTHS	2	11.438	ABC	7.42	69	N	1	2351	33.58	20	ABC		110	107	131			t/f out
79000	BASELINE(DATE HAART WAS STARTED)	1	1.98347	ABC	3.87	51	N	1	2224	43.76	10000000	ABC							demised
79783	BASELINE(DATE HAART WAS STARTED)	1	8.33058	ABC	8.8	68	N	1	1659	28.5	46970	ABC
79783	6MONTHS	2	13.8843	ABC	9.64	75	N	1	1728	30.68	4385	ABC		109	112	113
79783	1YEAR	3	19.438	ABC	11.3	78	N	1	2124	36.2	1241	ABC		not recorded
50661	BASELINE(DATE HAART WAS STARTED)	1		D4T	4.06	54	N	1	1998	26.6	604000	D4T
50661	6MONTHS	2		D4T	9.5	6.7	A	1	1725	47.6	257	D4T	100		107	121
50661	1YEAR	3		D4T	12.15	75	A	1	2228	40.4	50	D4T	136		106	106			active
68182	BASELINE(DATE HAART WAS STARTED)	1		D4T	2.94	48	N	1	2312	26.6	10000000	D4T							demised on 6 nov 2010
68139	BASELINE(DATE HAART WAS STARTED)	1		D4T	6	63	A	2	2705	35.2	1020495	D4T
68139	6MONTHS	2		D4T	7.95	70	B	3	2979	27.93	101	D4T	107		101	118
68139	1YEAR	3		D4T	9.5	80	B	3	1685	23.92	20	D4T	78		95	117	65
79563	BASELINE(DATE HAART WAS STARTED)	1	1.98347	ABC	5.15	55	N	1	4416	36.78	267130	ABC
79563	6MONTHS	2	7.80165	ABC	7.82	69	N	1	3063	38.8	40	ABC		109	120	111
71197	BASELINE(DATE HAART WAS STARTED)	1	6.04959	ABC	5.8	61	N	1	1051	12.87	804813	ABC
71197	6MONTHS	2	11.5702	ABC	7.04	68	N	1	1454	23.35	104	ABC		143	107	119
71197	1YEAR	3	16.7934	ABC	8	73	N	1	1106	26.39	225	ABC		112	112	112			active
67349	BASELINE(DATE HAART WAS STARTED)	1	2.01653	D4T	6.2	62	N	1	1769	39.8	559925	d4t
67349	6MONTHS	2	9.19008	D4T	10.48	80	N	1	2206	35.62	40	d4t	131		101	106
67349	1YEAR	3	14.0826	D4T	12.3	83	N	1	1632	29.46	40	d4t	111		102	123			active
